# Supplementary material for: Erythritol Ameliorates Small Intestinal Inflammation Induced by High-Fat Diets and Improves Glucose Tolerance
Source: Int J Mol Sci. 2021 May 24;22(11):5558. doi: 10.3390/ijms22115558 (PMC8197374; doi:10.3390/ijms22115558)
Supplement: Supplementary file 1 [file ijms-22-05558-s001.zip]

Archive with 2 entries (2 files):
- Ery supplementary figures.pdf
- Supplementary Table 1.pdf
